# Supplementary material for: Mechanisms of Gills Response to Cadmium Exposure in Greenfin Horse-Faced Filefish (Thamnaconus septentrionalis): Oxidative Stress, Immune Response, and Energy Metabolism
Source: Animals (Basel). 2024 Feb 7;14(4):561. doi: 10.3390/ani14040561 (PMC10886137; doi:10.3390/ani14040561)
Supplement: Supplementary file 1 [file animals-14-00561-s001.zip]

Archive with 1 entries (1 files):
- animals-2849425-supplementary.pdf
